# Supplementary material for: Novel Breast Cancer Brain Metastasis Patient-Derived Orthotopic Xenograft Model for Preclinical Studies
Source: Cancers (Basel). 2020 Feb 14;12(2):444. doi: 10.3390/cancers12020444 (PMC7072242; doi:10.3390/cancers12020444)
Supplement: Supplementary file 1 [file cancers-12-00444-s001.zip]

Archive with 2 entries (2 files):
- cancers-683802-Supplementary materials.pdf
- Table_S2.xlsx
